# Supplementary material for: Impairment of Endogenous Synthesis of Omega-3 DHA Exacerbates T-Cell Inflammatory Responses
Source: Int J Mol Sci. 2023 Feb 13;24(4):3717. doi: 10.3390/ijms24043717 (PMC9966148; doi:10.3390/ijms24043717)
Supplement: Supplementary file 1 [file ijms-24-03717-s001.zip]

Archive with 1 entries (1 files):
- ijms-2195689-supplementary.pdf
